# Supplementary material for: Population Pharmacokinetics of Risperidone and Paliperidone in Schizophrenia: A Systematic Review
Source: Pharmaceuticals (Basel). 2025 May 8;18(5):698. doi: 10.3390/ph18050698 (PMC12114922; doi:10.3390/ph18050698)
Supplement: Supplementary file 1 [file pharmaceuticals-18-00698-s001.zip]

Archive with 1 entries (1 files):
- pharmaceuticals-3575614-supplementary.pdf
